# Supplementary material for: Feline and Canine Cutaneous Lymphocytosis: Reactive Process or Indolent Neoplastic Disease?
Source: Vet Sci. 2022 Jan 11;9(1):26. doi: 10.3390/vetsci9010026 (PMC8778986; doi:10.3390/vetsci9010026)
Supplement: Supplementary file 1 [file vetsci-09-00026-s001.zip]

Archive with 2 entries (2 files):
- Supplementary Figure S1.pptx
- Supplementary tables.pdf
